# Supplementary material for: ﻿A new species of Monstrilla (Copepoda, Monstrilloida) in coastal waters of northern South China Sea
Source: Zookeys. 2025 Mar 18;1232:237–48. doi: 10.3897/zookeys.1232.144830 (PMC11937905; doi:10.3897/zookeys.1232.144830)
Supplement: XML Treatment for Monstrilla pseudograndis [file zookeys.1232.144830-treatment1.xml]

<!DOCTYPE tp:taxon-treatment
  PUBLIC "-//TaxonX//DTD Taxonomic Treatment Publishing DTD v0 20100105//EN" "tax-treatment-NSO.dtd">
<tp:taxon-treatment xmlns:tp="http://www.plazi.org/taxpub"><tp:treatment-meta><kwd-group><label>Taxon classification</label><kwd>
              <named-content content-type="kingdom">Animalia</named-content>
            </kwd><kwd>
              <named-content content-type="order">Monstrilloida</named-content>
            </kwd><kwd>
              <named-content content-type="family">Monstrillidae</named-content>
            </kwd></kwd-group><mixed-citation publication-type="journal"><person-group><name><surname>Zhou</surname><given-names>Zhiqian</given-names></name><name><surname>Lian</surname><given-names>Xiping</given-names></name><name><surname>Tan</surname><given-names>Yehui</given-names></name></person-group><article-title>﻿A new species of <italic><tp:taxon-name><tp:taxon-name-part taxon-name-part-type="genus" reg="Monstrilla">Monstrilla</tp:taxon-name-part></tp:taxon-name></italic> (<tp:taxon-name><tp:taxon-name-part taxon-name-part-type="subclass">Copepoda</tp:taxon-name-part></tp:taxon-name>, <tp:taxon-name><tp:taxon-name-part taxon-name-part-type="order">Monstrilloida</tp:taxon-name-part></tp:taxon-name>) in coastal waters of northern South China Sea</article-title><source>Zookeys</source><day>18</day><month>03</month><year>2025</year><volume>1232</volume><fpage>237</fpage><lpage>248</lpage><pub-id pub-id-type="doi">10.3897/zookeys.1232.144830</pub-id></mixed-citation></tp:treatment-meta><tp:nomenclature><label>﻿</label><tp:taxon-name>
            <object-id xmlns:xlink="http://www.w3.org/1999/xlink" content-type="arpha" xlink:type="simple">9851EEA4-949C-5DAF-9365-08704BAE1098</object-id>
            <tp:taxon-name-part taxon-name-part-type="genus" reg="Monstrilla">Monstrilla</tp:taxon-name-part>
            <tp:taxon-name-part taxon-name-part-type="species" reg="pseudograndis">pseudograndis</tp:taxon-name-part>
            <object-id xmlns:xlink="http://www.w3.org/1999/xlink" content-type="zoobank" xlink:type="simple">https://zoobank.org/D8D11F64-1FCB-482D-BE80-7DF0CF40076B</object-id>
          </tp:taxon-name><tp:taxon-status xmlns:xlink="http://www.w3.org/1999/xlink" xlink:type="simple">sp. nov.</tp:taxon-status><xref ref-type="fig" rid="F2">Figs 2</xref><xref ref-type="fig" rid="F3">, 3</xref><xref ref-type="fig" rid="F4">, 4</xref><xref ref-type="table" rid="T1">, Tables 1</xref><xref ref-type="table" rid="T2">, 2</xref></tp:nomenclature><tp:treatment-sec sec-type="type material" id="SECID0EILAC"><title>Type material.</title><p><bold><italic>Holotype</italic></bold>: • adult female (<named-content xmlns:xlink="http://www.w3.org/1999/xlink" content-type="dwc:institutional_code" xlink:title="South China Sea marine biodiversity collections of the Chinese Academy of Sciences" xlink:href="http://grbio.org/institution/chinese-academy-sciences" xlink:type="simple">SCSMBC</named-content> 240185); Zhiqian Zhou leg.; 7 June 2023; partially dissected, formaldehyde preserved.</p></tp:treatment-sec><tp:treatment-sec sec-type="type locality" id="SECID0EYLAC"><title>Type locality.</title><p>China • Guangxi Province; coast near Fangchenggang. <named-content xmlns:xlink="http://www.w3.org/1999/xlink" content-type="dwc:verbatimCoordinates" xlink:type="simple"><named-content content-type="geo-json" specific-use="{&#34;type&#34;:&#34;Point&#34;,&#34;coordinates&#34;:[108.327222,21.381389]}" id="NCID0EBMAC" xlink:type="simple">21°22'53"N, 108°19'38"E</named-content></named-content>; salinity 29.42, temperature 31 °C; depth 17 m.</p></tp:treatment-sec><tp:treatment-sec sec-type="etymology" id="SECID0EGMAC"><title>Etymology.</title><p>The species name is derived from the Greek word <italic>pseudo</italic>, meaning “false”, and the name of the closely similar <italic><tp:taxon-name><tp:taxon-name-part taxon-name-part-type="genus" reg="Monstrilla">M.</tp:taxon-name-part><tp:taxon-name-part taxon-name-part-type="species" reg="grandis">grandis</tp:taxon-name-part></tp:taxon-name></italic> Giesbrecht, 1891.</p></tp:treatment-sec><tp:treatment-sec sec-type="diagnosis" id="SECID0EZMAC"><title>Diagnosis.</title><p>Female <italic><tp:taxon-name><tp:taxon-name-part taxon-name-part-type="genus" reg="Monstrilla">Monstrilla</tp:taxon-name-part></tp:taxon-name></italic> with smooth cuticle on cephalothorax; forehead medially concave, bearing a pair of short sensilla and small setae bilaterally near antennule bases. Cephalothorax ventrally marked by four pairs of small, nipple-like scars, arranged symmetrically anterior to oral papilla. Oral papilla located at approximately midlength of cephalothorax, ventrally posteriorly-bent. Antennule two-segmented, segments fused distally, reaching 37.8% of total body length. Legs 1–4 with relatively short outer exopodal spines. Fifth legs bilobed, outer lobe elongate, with three plumose setae; inner lobe shorter, bearing two plumose setae and a basal protuberance on inner margin. Caudal rami 2.1 times as long as wide, divergent posteriorly, each armed with six well-developed caudal setae.</p></tp:treatment-sec><tp:treatment-sec sec-type="description" id="SECID0EGNAC"><title>Description of adult female holotype.</title><p>Body moderately elongate (Fig. <xref ref-type="fig" rid="F2">2A–C</xref>), about 1.68 mm, measured from anterior end of cephalothorax to posterior margin of caudal rami, excluding antennules and caudal setae. Cephalothorax rather large and relatively long, accounting for about 57.7% of total body length, transparent, dorsal surface smooth; anterior 2/5 slightly swollen laterally and ventrally. Nauplius eye present, weakly developed, elliptical, ocelli unpigmented with separate oval hyaline bodies, separated by 1½ eye diameter (Fig. <xref ref-type="fig" rid="F2">2A</xref>). Anteriormost part of cephalothorax with ventral, rounded convex protuberance with irregular margin in lateral view (Fig. <xref ref-type="fig" rid="F2">2B</xref>); cuticular ornamentation observed on the surface of cephalothorax in lateral and ventral view. Forehead slightly concave medially between antennulary bases in dorsal view, without rostral protrusion, bearing a pair of short, slender sensilla in the middle and a pair of setae near first antennule (Fig. <xref ref-type="fig" rid="F3">3B</xref> at arrow); weak, fine, longitudinal and transverse wrinkles running behind antennular bases on each side of lateroventral surfaces, flanked by four pairs of small nipple-like scars ahead of oral papilla (Fig. <xref ref-type="fig" rid="F3">3A</xref> at arrow), without sensory pore. Oral papilla situated slightly posterior to midlength of cephalothorax, accounting for about 52.9%, protru­ding ventrally, with distal half posteriorly-bent (Fig. <xref ref-type="fig" rid="F3">3A</xref>).</p><fig id="F2" position="float" orientation="portrait"><object-id xmlns:xlink="http://www.w3.org/1999/xlink" content-type="doi" xlink:type="simple">10.3897/zookeys.1232.144830.figure2</object-id><object-id xmlns:xlink="http://www.w3.org/1999/xlink" content-type="arpha" xlink:type="simple">7613F0CF-394C-500A-8210-03FD1FFE81EE</object-id><label>Figure 2.</label><caption><p><italic><tp:taxon-name><tp:taxon-name-part taxon-name-part-type="genus" reg="Monstrilla">Monstrilla</tp:taxon-name-part><tp:taxon-name-part taxon-name-part-type="species" reg="pseudograndis">pseudograndis</tp:taxon-name-part></tp:taxon-name></italic> sp. nov., female holotype <bold>A</bold> habitus, dorsal <bold>B</bold> habitus, lateral <bold>C</bold> habitus, ventral. <bold>A–C</bold> share the same scale bar.</p></caption><graphic xmlns:xlink="http://www.w3.org/1999/xlink" xlink:href="zookeys-1232-237_article-144830__-g002.jpg" position="float" orientation="portrait" xlink:type="simple" id="oo_1284281.jpg"><uri content-type="original_file" xlink:type="simple">https://binary.pensoft.net/fig/1284281</uri></graphic></fig><fig id="F3" position="float" orientation="portrait"><object-id xmlns:xlink="http://www.w3.org/1999/xlink" content-type="doi" xlink:type="simple">10.3897/zookeys.1232.144830.figure3</object-id><object-id xmlns:xlink="http://www.w3.org/1999/xlink" content-type="arpha" xlink:type="simple">66A35B95-1969-5948-9B3A-D4DD911345D0</object-id><label>Figure 3.</label><caption><p><italic><tp:taxon-name><tp:taxon-name-part taxon-name-part-type="genus" reg="Monstrilla">Monstrilla</tp:taxon-name-part><tp:taxon-name-part taxon-name-part-type="species" reg="pseudograndis">pseudograndis</tp:taxon-name-part></tp:taxon-name></italic> sp. nov., female holotype <bold>A</bold> cephalosome view, ventral (arrow indicates nipple-like processes) <bold>B</bold> anterior part of cephalothorax, ventral (s1 = sensilla; s2 = setae) <bold>C</bold> postgenital urosomites and caudal rami, ventral <bold>D–G</bold> leg 1–4. <bold>D–G</bold> share the same scale bar.</p></caption><graphic xmlns:xlink="http://www.w3.org/1999/xlink" xlink:href="zookeys-1232-237_article-144830__-g003.jpg" position="float" orientation="portrait" xlink:type="simple" id="oo_1284282.jpg"><uri content-type="original_file" xlink:type="simple">https://binary.pensoft.net/fig/1284282</uri></graphic></fig><p>Antennule long (Fig. <xref ref-type="fig" rid="F4">4A, B</xref>), about 37.8% of total body length, about 65.5% of the cephalothorax; antennule two-segmented, only first segment distinctly separate, remaining segments fused, with constrictions along antennular body representing places of intersegmental divisions (purported 2–5), length ratio of antennule segments, from basal to distal one: 14.0:86.0 (= 100). In terms of the pattern described by <xref ref-type="bibr" rid="B8">Grygier and Ohtsuka (1995)</xref> for female monstrilloid antennulary armature, setae (Roman numerals) and spines (Arabic numerals), short, slender element 1 present on first segment; purported segment two with elements 2d<sub>1</sub>, 2d<sub>2</sub>, 2v<sub>1</sub>, 2v<sub>2</sub>, 2v<sub>3</sub>, IId; purported segment three with elements 3, IIId and IIIv; purported segment four with elements 4v<sub>1–2</sub>, 4d<sub>1</sub>, IVd and IVv as well as 4aes (aesthetasc); purported segment five with elements 5, Vd, Vv and Vm; setae b<sub>1–3</sub>, b<sub>5</sub> all dichotomously branched from proximal half or third, setae b<sub>4</sub> simple, without b<sub>6</sub>. Apical elements 6<sub>1</sub>, 6<sub>2</sub>, and 6aes present, but 6aes absent on right antennule in dorsal view.</p><fig id="F4" position="float" orientation="portrait"><object-id xmlns:xlink="http://www.w3.org/1999/xlink" content-type="doi" xlink:type="simple">10.3897/zookeys.1232.144830.figure4</object-id><object-id xmlns:xlink="http://www.w3.org/1999/xlink" content-type="arpha" xlink:type="simple">CF985D13-9B33-58A3-9E7E-49B535BC7288</object-id><label>Figure 4.</label><caption><p><italic><tp:taxon-name><tp:taxon-name-part taxon-name-part-type="genus" reg="Monstrilla">Monstrilla</tp:taxon-name-part><tp:taxon-name-part taxon-name-part-type="species" reg="pseudograndis">pseudograndis</tp:taxon-name-part></tp:taxon-name></italic> sp. nov., female holotype <bold>A</bold> left antennule, in dorsal view but tilted little from the medial side <bold>B</bold> right antennule, lateral. <bold>A, B</bold> share the same scale bar.</p></caption><graphic xmlns:xlink="http://www.w3.org/1999/xlink" xlink:href="zookeys-1232-237_article-144830__-g004.jpg" position="float" orientation="portrait" xlink:type="simple" id="oo_1284283.jpg"><uri content-type="original_file" xlink:type="simple">https://binary.pensoft.net/fig/1284283</uri></graphic></fig><p>Legs 1–4 (Fig. <xref ref-type="fig" rid="F3">3D–G</xref>) all with both endopod and exopod three-segmented. Coxa without setae and lacking marginal rows of setae or spines. Basis not fully divided medially from coxa; all outer basal setae on legs 1–4 slender, naked; seta on leg 3 much longer. First and second exopodal segments of legs 1–4 slightly swollen, third exopodal segement undulate along outer distal margin; outer margins of all endopodal segments swollen and smooth. Outer distal spines on first and third exopodal segments of legs 1–4 feeble, much shorter than segments bearing them. Seta/spine armature of swimming legs 1–4 as in Table <xref ref-type="table" rid="T1">1</xref>.</p><table-wrap id="T1" position="float" orientation="portrait"><label>Table 1.</label><caption><p>Armature of legs 1–4 including basis, exopods, and endopods in <italic><tp:taxon-name><tp:taxon-name-part taxon-name-part-type="genus" reg="Monstrilla">Monstrilla</tp:taxon-name-part><tp:taxon-name-part taxon-name-part-type="species" reg="pseudograndis">pseudograndis</tp:taxon-name-part></tp:taxon-name></italic> sp. nov. Roman numerals indicate numbers of spines, and Arabic numerals indicate numbers of setae.</p></caption><table id="TID0ESMAG" rules="all"><tbody><tr><th rowspan="1" colspan="1"/><th rowspan="1" colspan="1">Coxa</th><th rowspan="1" colspan="1">Basis</th><th rowspan="1" colspan="1">Endopod</th><th rowspan="1" colspan="1">Exopod</th></tr><tr><td rowspan="1" colspan="1">Leg 1</td><td rowspan="1" colspan="1">0-0</td><td rowspan="1" colspan="1">1-0</td><td rowspan="1" colspan="1">0-0; 0-1; 1,2,2</td><td rowspan="1" colspan="1">I-1;0-1;I,1,3</td></tr><tr><td rowspan="1" colspan="1">Leg 2–4</td><td rowspan="1" colspan="1">0-0</td><td rowspan="1" colspan="1">1-0</td><td rowspan="1" colspan="1">0-1; 0-1; 1,2,2</td><td rowspan="1" colspan="1">I-1;0-1;I,2,3</td></tr></tbody></table></table-wrap><p>Leg 5 bilobed, both lobes confluent basally and divided distally. Outer lobe elongate, armed with three long, plumose setae apically or subapically, of subequal lengths. Inner lobe relatively short, with a basal protuberance on inner margin (arrowed in Fig. <xref ref-type="fig" rid="F3">3C</xref>), its tip exceeding the half of the outer lobe, armed with two plumose setae apically or subapically.</p><p>Urosome consisting of four urosomites: fifth pedigerous somite, genital double-somite, free postgenital somite and anal somite, accounting for 17.9% of total body length, excluding caudal setae; ratio of lengths 30.3:44.0:15.4:10.3 (=100). Genital double-somite representing almost half-length of urosome (44.0%), somewhat swollen laterally, partial suture visible; about 1.7 times longer than the combined length of the next two segments. Genital double-somite bearing pair of long ovigerous spines, these being inserted on middle of ventral surface, basally separated, with pointed tips extending far beyond tips of caudal setae, in total equal to about 38.2% of total body length. Anal somite trapezoidal; lateral margin nearly smooth in dorsal but with apparent notch in ventral; lacking wrinkles or striae both on dorsal and ventral surfaces.</p><p>Caudal rami long (Fig. <xref ref-type="fig" rid="F3">3C</xref>), about 2.1 times as long as wide; divergent outward; with small cuticular protuberance at basal part of outer face and slightly swollen at distal part of inner face; each ramus armed with six well-developed caudal setae, consisting of two distal, two lateral, one inner distal, and one dorsomedial setae.</p></tp:treatment-sec><tp:treatment-sec sec-type="remarks" id="SECID0EIFAE"><title>Remarks.</title><p>The new species is assigned to the genus <italic><tp:taxon-name><tp:taxon-name-part taxon-name-part-type="genus" reg="Monstrilla">Monstrilla</tp:taxon-name-part></tp:taxon-name></italic> based on the presence of one free postgenital somite and anal somite in the female, six caudal setae, and the oral papilla located ventrally at nearly midlength of the cephalothorax (<xref ref-type="bibr" rid="B12">Isaac 1975</xref>; <xref ref-type="bibr" rid="B10">Huys and Boxshall 1991</xref>; <xref ref-type="bibr" rid="B23">Suárez-Morales 2011</xref>). Among the females of <italic><tp:taxon-name><tp:taxon-name-part taxon-name-part-type="genus" reg="Monstrilla">Monstrilla</tp:taxon-name-part></tp:taxon-name></italic>, there are two main types of fifth leg, one of which is formed by a single lobe, such as <italic><tp:taxon-name><tp:taxon-name-part taxon-name-part-type="genus" reg="Monstrilla">M.</tp:taxon-name-part><tp:taxon-name-part taxon-name-part-type="species" reg="mariaeugeniae">mariaeugeniae</tp:taxon-name-part></tp:taxon-name></italic> Suarez-Morales &amp; Islas-Landeros, 1993 (<xref ref-type="bibr" rid="B30">Suárez-Morales and Islas-Landeros 1993</xref>). The type II fifth leg is bilobed. Six species, <italic><tp:taxon-name><tp:taxon-name-part taxon-name-part-type="genus" reg="Monstrilla">M.</tp:taxon-name-part><tp:taxon-name-part taxon-name-part-type="species" reg="annulata">annulata</tp:taxon-name-part></tp:taxon-name></italic> Suárez-Morales, 2024, <italic><tp:taxon-name><tp:taxon-name-part taxon-name-part-type="genus" reg="Monstrilla">M.</tp:taxon-name-part><tp:taxon-name-part taxon-name-part-type="species" reg="cymbula">cymbula</tp:taxon-name-part></tp:taxon-name></italic> A. Scott, 1909, <italic><tp:taxon-name><tp:taxon-name-part taxon-name-part-type="genus" reg="Monstrilla">M.</tp:taxon-name-part><tp:taxon-name-part taxon-name-part-type="species" reg="gibbosa">gibbosa</tp:taxon-name-part></tp:taxon-name></italic> Suárez-Morales &amp; Palomares-García, 1995, <italic><tp:taxon-name><tp:taxon-name-part taxon-name-part-type="genus" reg="Monstrilla">M.</tp:taxon-name-part><tp:taxon-name-part taxon-name-part-type="species" reg="grandis">grandis</tp:taxon-name-part></tp:taxon-name></italic>, <italic><tp:taxon-name><tp:taxon-name-part taxon-name-part-type="genus" reg="Monstrilla">M.</tp:taxon-name-part><tp:taxon-name-part taxon-name-part-type="species" reg="grygieri">grygieri</tp:taxon-name-part></tp:taxon-name></italic> Suárez-Morales, 2000, and <italic><tp:taxon-name><tp:taxon-name-part taxon-name-part-type="genus" reg="Monstrilla">M.</tp:taxon-name-part><tp:taxon-name-part taxon-name-part-type="species" reg="investigatoris">investigatoris</tp:taxon-name-part></tp:taxon-name></italic> Sewell, 1949, are similar to the new species in having the type II fifth leg and the antennule that exceeds ½ the length of the cephalothorax (Table <xref ref-type="table" rid="T2">2</xref>) (<xref ref-type="bibr" rid="B7">Giesbrecht 1891</xref>; <xref ref-type="bibr" rid="B19">Scott 1909</xref>; <xref ref-type="bibr" rid="B20">Sewell 1949</xref>; <xref ref-type="bibr" rid="B32">Suárez-Morales and Palomares-García 1995</xref>; <xref ref-type="bibr" rid="B22">Suárez-Morales 2000b</xref>, <xref ref-type="bibr" rid="B21">2000a</xref>, <xref ref-type="bibr" rid="B27">2024</xref>; <xref ref-type="bibr" rid="B2">Chang 2014</xref>). Notably, only two species, <italic><tp:taxon-name><tp:taxon-name-part taxon-name-part-type="genus" reg="Monstrilla">M.</tp:taxon-name-part><tp:taxon-name-part taxon-name-part-type="species" reg="cymbula">cymbula</tp:taxon-name-part></tp:taxon-name></italic> and <italic><tp:taxon-name><tp:taxon-name-part taxon-name-part-type="genus" reg="Monstrilla">M.</tp:taxon-name-part><tp:taxon-name-part taxon-name-part-type="species" reg="grandis">grandis</tp:taxon-name-part></tp:taxon-name></italic>, share similar features with <italic><tp:taxon-name><tp:taxon-name-part taxon-name-part-type="genus" reg="Monstrilla">M.</tp:taxon-name-part><tp:taxon-name-part taxon-name-part-type="species" reg="pseudograndis">pseudograndis</tp:taxon-name-part></tp:taxon-name></italic> sp. nov., including six well-developed caudal setae on the caudal rami and five setae on the bilobed fifth leg. These three species exhibit the same setation pattern in the fifth leg, a plesiomorphic character state with three exopodal and two endopodal setae, largest number of setae found on the fifth leg in monstrilloids (<xref ref-type="bibr" rid="B10">Huys and Boxshall 1991</xref>; <xref ref-type="bibr" rid="B27">Suárez-Morales 2024</xref>).</p><table-wrap id="T2" position="float" orientation="portrait"><label>Table 2.</label><caption><p>Comparison of main characters of females in seven similar <italic><tp:taxon-name><tp:taxon-name-part taxon-name-part-type="genus" reg="Monstrilla">Monstrilla</tp:taxon-name-part></tp:taxon-name></italic> species (elongate cephalothorax and fifth leg with bilobed). Sequence from A to G: <italic><tp:taxon-name><tp:taxon-name-part taxon-name-part-type="genus" reg="Monstrilla">Monstrilla</tp:taxon-name-part></tp:taxon-name></italic>, <italic><tp:taxon-name><tp:taxon-name-part taxon-name-part-type="genus" reg="Monstrilla">Monstrilla</tp:taxon-name-part></tp:taxon-name></italic>, <italic><tp:taxon-name><tp:taxon-name-part taxon-name-part-type="genus" reg="Monstrilla">Monstrilla</tp:taxon-name-part></tp:taxon-name></italic> sp. nov.</p></caption><table id="TID0E2QAG" rules="all"><tbody><tr><th rowspan="1" colspan="1">Item</th><th rowspan="1" colspan="1">
                    <italic>
                      <tp:taxon-name><tp:taxon-name-part taxon-name-part-type="genus" reg="Monstrilla">M.</tp:taxon-name-part><tp:taxon-name-part taxon-name-part-type="species" reg="annulata">annulata</tp:taxon-name-part></tp:taxon-name>
                    </italic>
                  </th><th rowspan="1" colspan="1">
                    <italic>
                      <tp:taxon-name><tp:taxon-name-part taxon-name-part-type="genus" reg="Monstrilla">M.</tp:taxon-name-part><tp:taxon-name-part taxon-name-part-type="species" reg="cymbula">cymbula</tp:taxon-name-part></tp:taxon-name>
                    </italic>
                  </th><th rowspan="1" colspan="1">
                    <italic>
                      <tp:taxon-name><tp:taxon-name-part taxon-name-part-type="genus" reg="Monstrilla">M.</tp:taxon-name-part><tp:taxon-name-part taxon-name-part-type="species" reg="gibbosa">gibbosa</tp:taxon-name-part></tp:taxon-name>
                    </italic>
                  </th><th rowspan="1" colspan="1">
                    <italic>
                      <tp:taxon-name><tp:taxon-name-part taxon-name-part-type="genus" reg="Monstrilla">M.</tp:taxon-name-part><tp:taxon-name-part taxon-name-part-type="species" reg="grandis">grandis</tp:taxon-name-part></tp:taxon-name>
                    </italic>
                  </th><th rowspan="1" colspan="1">
                    <italic>
                      <tp:taxon-name><tp:taxon-name-part taxon-name-part-type="genus" reg="Monstrilla">M.</tp:taxon-name-part><tp:taxon-name-part taxon-name-part-type="species" reg="grygieri">grygieri</tp:taxon-name-part></tp:taxon-name>
                    </italic>
                  </th><th rowspan="1" colspan="1">
                    <italic>
                      <tp:taxon-name><tp:taxon-name-part taxon-name-part-type="genus" reg="Monstrilla">M.</tp:taxon-name-part><tp:taxon-name-part taxon-name-part-type="species" reg="investigatoris">investigatoris</tp:taxon-name-part></tp:taxon-name>
                    </italic>
                  </th><th rowspan="1" colspan="1"><italic><tp:taxon-name><tp:taxon-name-part taxon-name-part-type="genus" reg="Monstrilla">M.</tp:taxon-name-part><tp:taxon-name-part taxon-name-part-type="species" reg="pseudograndis">pseudograndis</tp:taxon-name-part></tp:taxon-name></italic> sp. nov.</th></tr><tr><td rowspan="1" colspan="1">Antennule length &gt;½ cephalothorax</td><td rowspan="1" colspan="1">Yes</td><td rowspan="1" colspan="1">Yes</td><td rowspan="1" colspan="1">—</td><td rowspan="1" colspan="1">Yes</td><td rowspan="1" colspan="1">Yes</td><td rowspan="1" colspan="1">Yes</td><td rowspan="1" colspan="1">Yes</td></tr><tr><td rowspan="1" colspan="1">Number of segments of antennule</td><td rowspan="1" colspan="1">4</td><td rowspan="1" colspan="1">2</td><td rowspan="1" colspan="1">3</td><td rowspan="1" colspan="1">3</td><td rowspan="1" colspan="1">2</td><td rowspan="1" colspan="1">2</td><td rowspan="1" colspan="1">2</td></tr><tr><td rowspan="1" colspan="1">Nauplius eye with pigmented</td><td rowspan="1" colspan="1">No</td><td rowspan="1" colspan="1">—</td><td rowspan="1" colspan="1">No</td><td rowspan="1" colspan="1">No</td><td rowspan="1" colspan="1">No</td><td rowspan="1" colspan="1">Yes</td><td rowspan="1" colspan="1">No</td></tr><tr><td rowspan="1" colspan="1">Nauplius eye elliptical</td><td rowspan="1" colspan="1">—</td><td rowspan="1" colspan="1">—</td><td rowspan="1" colspan="1">Yes</td><td rowspan="1" colspan="1">No</td><td rowspan="1" colspan="1">Yes</td><td rowspan="1" colspan="1">—</td><td rowspan="1" colspan="1">Yes</td></tr><tr><td rowspan="1" colspan="1">Oral papilla with posteriorly-bent distal half</td><td rowspan="1" colspan="1">Yes</td><td rowspan="1" colspan="1">Yes</td><td rowspan="1" colspan="1">Yes</td><td rowspan="1" colspan="1">No</td><td rowspan="1" colspan="1">Yes</td><td rowspan="1" colspan="1">—</td><td rowspan="1" colspan="1">Yes</td></tr><tr><td rowspan="1" colspan="1">Oral papilla near midlength of cephalothorax</td><td rowspan="1" colspan="1">No</td><td rowspan="1" colspan="1">Yes</td><td rowspan="1" colspan="1">No</td><td rowspan="1" colspan="1">Yes</td><td rowspan="1" colspan="1">Yes</td><td rowspan="1" colspan="1">—</td><td rowspan="1" colspan="1">Yes</td></tr><tr><td rowspan="1" colspan="1">Sensory pores on ventral cephalothorax</td><td rowspan="1" colspan="1">No</td><td rowspan="1" colspan="1">No</td><td rowspan="1" colspan="1">No</td><td rowspan="1" colspan="1">Yes</td><td rowspan="1" colspan="1">No</td><td rowspan="1" colspan="1">No</td><td rowspan="1" colspan="1">No</td></tr><tr><td rowspan="1" colspan="1">Fifth leg bilobed</td><td rowspan="1" colspan="1">Yes</td><td rowspan="1" colspan="1">Yes</td><td rowspan="1" colspan="1">Yes</td><td rowspan="1" colspan="1">Yes</td><td rowspan="1" colspan="1">Yes</td><td rowspan="1" colspan="1">Yes</td><td rowspan="1" colspan="1">Yes</td></tr><tr><td rowspan="1" colspan="1">Basal protuberance on inner margin of inner lobe</td><td rowspan="1" colspan="1">No</td><td rowspan="1" colspan="1">No</td><td rowspan="1" colspan="1">No</td><td rowspan="1" colspan="1">No</td><td rowspan="1" colspan="1">No</td><td rowspan="1" colspan="1">No</td><td rowspan="1" colspan="1">Yes</td></tr><tr><td rowspan="1" colspan="1">Distal thumb-like process on inner margin of outer lobe</td><td rowspan="1" colspan="1">No</td><td rowspan="1" colspan="1">No</td><td rowspan="1" colspan="1">No</td><td rowspan="1" colspan="1">Yes</td><td rowspan="1" colspan="1">No</td><td rowspan="1" colspan="1">No</td><td rowspan="1" colspan="1">No</td></tr><tr><td rowspan="1" colspan="1">Number of setae on fifth leg</td><td rowspan="1" colspan="1">2</td><td rowspan="1" colspan="1">5</td><td rowspan="1" colspan="1">4</td><td rowspan="1" colspan="1">5</td><td rowspan="1" colspan="1">4</td><td rowspan="1" colspan="1">3</td><td rowspan="1" colspan="1">5</td></tr><tr><td rowspan="1" colspan="1">Number of setae on caudal rami</td><td rowspan="1" colspan="1">5</td><td rowspan="1" colspan="1">6</td><td rowspan="1" colspan="1">5</td><td rowspan="1" colspan="1">6</td><td rowspan="1" colspan="1">6</td><td rowspan="1" colspan="1">6</td><td rowspan="1" colspan="1">6</td></tr></tbody></table></table-wrap><p>The forehead between the antennular bases exhibits different cuticular dorsal ornamentations in various species. This area may appear concave with a pair of small setae (<xref ref-type="bibr" rid="B15">Lee and Chang 2016</xref>), they may form a protrusion (<xref ref-type="bibr" rid="B35">Suárez-Morales et al. 2013</xref>, <xref ref-type="bibr" rid="B37">2017</xref>; <xref ref-type="bibr" rid="B28">Suárez-Morales and Castellanos-Osorio 2019</xref>; <xref ref-type="bibr" rid="B27">Suárez-Morales 2024</xref>), or they present a flat surface lacking both sensilla and setae (<xref ref-type="bibr" rid="B29">Suárez-Morales and Gasca 2003</xref>; <xref ref-type="bibr" rid="B38">Suárez-Morales et al. 2020</xref>; <xref ref-type="bibr" rid="B26">Suárez-Morales 2021</xref>). Notably, setae and sensilla are either present singly or absent in other species. The new species possesses two distinctive features that render it readily distinguishable among its congeners and support its status as a new member of <italic><tp:taxon-name><tp:taxon-name-part taxon-name-part-type="genus" reg="Monstrilla">Monstrilla</tp:taxon-name-part></tp:taxon-name></italic>. First, <italic><tp:taxon-name><tp:taxon-name-part taxon-name-part-type="genus" reg="Monstrilla">M.</tp:taxon-name-part><tp:taxon-name-part taxon-name-part-type="species" reg="pseudograndis">pseudograndis</tp:taxon-name-part></tp:taxon-name></italic> sp. nov. bears a pair of bilateral setae on the forehead and a pair of medial sensilla (Fig. <xref ref-type="fig" rid="F3">3B</xref>), marking a unique combination that has not been previously reported in <italic><tp:taxon-name><tp:taxon-name-part taxon-name-part-type="genus" reg="Monstrilla">Monstrilla</tp:taxon-name-part></tp:taxon-name></italic>. Second, the new species has four pairs of small, nipple-like scars on the cephalothorax, flanked in ventral view, which are commonly recorded as 1–3 pairs in <italic><tp:taxon-name><tp:taxon-name-part taxon-name-part-type="genus" reg="Monstrilla">Monstrilla</tp:taxon-name-part></tp:taxon-name></italic> (<xref ref-type="bibr" rid="B23">Suárez-Morales 2011</xref>, <xref ref-type="bibr" rid="B24">2018</xref>; <xref ref-type="bibr" rid="B14">Jeon et al. 2024</xref>).</p><p>Among all known species of <italic><tp:taxon-name><tp:taxon-name-part taxon-name-part-type="genus" reg="Monstrilla">Monstrilla</tp:taxon-name-part></tp:taxon-name></italic>, the new species is most closely related to <italic><tp:taxon-name><tp:taxon-name-part taxon-name-part-type="genus" reg="Monstrilla">M.</tp:taxon-name-part><tp:taxon-name-part taxon-name-part-type="species" reg="grandis">grandis</tp:taxon-name-part></tp:taxon-name></italic>, which was reported by <xref ref-type="bibr" rid="B7">Giesbrecht (1891)</xref> in the southeastern Atlantic Ocean from southern Patagonia. As a widespread species, <italic><tp:taxon-name><tp:taxon-name-part taxon-name-part-type="genus" reg="Monstrilla">M.</tp:taxon-name-part><tp:taxon-name-part taxon-name-part-type="species" reg="grandis">grandis</tp:taxon-name-part></tp:taxon-name></italic> has been extensively redescribed by researchers worldwide (<xref ref-type="bibr" rid="B10">Huys and Boxshall 1991</xref>; <xref ref-type="bibr" rid="B22">Suárez-Morales 2000b</xref>; <xref ref-type="bibr" rid="B2">Chang 2014</xref>). <italic><tp:taxon-name><tp:taxon-name-part taxon-name-part-type="genus" reg="Monstrilla">Monstrilla</tp:taxon-name-part><tp:taxon-name-part taxon-name-part-type="species" reg="grandis">grandis</tp:taxon-name-part></tp:taxon-name></italic> and the new species share similar body proportions, including total body length, the position of the oral papilla, and the relative lengths of the cephalothorax and ovigerous spines. In addition to the two distinctive features above mentioned, several significant differences also exist: 1) the relative length of the antennule and the number of segments, which is 37.8% and two in <italic><tp:taxon-name><tp:taxon-name-part taxon-name-part-type="genus" reg="Monstrilla">M.</tp:taxon-name-part><tp:taxon-name-part taxon-name-part-type="species" reg="pseudograndis">pseudograndis</tp:taxon-name-part></tp:taxon-name></italic> sp. nov., compared to 48% of the total body length and three in <italic><tp:taxon-name><tp:taxon-name-part taxon-name-part-type="genus" reg="Monstrilla">M.</tp:taxon-name-part><tp:taxon-name-part taxon-name-part-type="species" reg="grandis">grandis</tp:taxon-name-part></tp:taxon-name></italic>; 2) the ventral sensory pores of cephalothorax are absent in <italic><tp:taxon-name><tp:taxon-name-part taxon-name-part-type="genus" reg="Monstrilla">M.</tp:taxon-name-part><tp:taxon-name-part taxon-name-part-type="species" reg="pseudograndis">pseudograndis</tp:taxon-name-part></tp:taxon-name></italic> sp. nov., whereas they are present in <italic><tp:taxon-name><tp:taxon-name-part taxon-name-part-type="genus" reg="Monstrilla">M.</tp:taxon-name-part><tp:taxon-name-part taxon-name-part-type="species" reg="grandis">grandis</tp:taxon-name-part></tp:taxon-name></italic>; 3) <italic><tp:taxon-name><tp:taxon-name-part taxon-name-part-type="genus" reg="Monstrilla">M.</tp:taxon-name-part><tp:taxon-name-part taxon-name-part-type="species" reg="pseudograndis">pseudograndis</tp:taxon-name-part></tp:taxon-name></italic> sp. nov. bears a protruding ventral oral papilla, with the distal half posteriorly-bent, in contrast to the slightly protruding, unbent midventral papilla in <italic><tp:taxon-name><tp:taxon-name-part taxon-name-part-type="genus" reg="Monstrilla">M.</tp:taxon-name-part><tp:taxon-name-part taxon-name-part-type="species" reg="grandis">grandis</tp:taxon-name-part></tp:taxon-name></italic>.; 4) the setae on the first segment of endopod of leg 2 present in <italic><tp:taxon-name><tp:taxon-name-part taxon-name-part-type="genus" reg="Monstrilla">M.</tp:taxon-name-part><tp:taxon-name-part taxon-name-part-type="species" reg="pseudograndis">pseudograndis</tp:taxon-name-part></tp:taxon-name></italic> sp. nov., whereas absent in <italic><tp:taxon-name><tp:taxon-name-part taxon-name-part-type="genus" reg="Monstrilla">M.</tp:taxon-name-part><tp:taxon-name-part taxon-name-part-type="species" reg="grandis">grandis</tp:taxon-name-part></tp:taxon-name></italic>; 5) a thumb-like process is absent on the distal part of the inner margin of the outer lobe in <italic><tp:taxon-name><tp:taxon-name-part taxon-name-part-type="genus" reg="Monstrilla">M.</tp:taxon-name-part><tp:taxon-name-part taxon-name-part-type="species" reg="pseudograndis">pseudograndis</tp:taxon-name-part></tp:taxon-name></italic> sp. nov., and it is present in <italic><tp:taxon-name><tp:taxon-name-part taxon-name-part-type="genus" reg="Monstrilla">M.</tp:taxon-name-part><tp:taxon-name-part taxon-name-part-type="species" reg="grandis">grandis</tp:taxon-name-part></tp:taxon-name></italic>; 6) the inner margin of the inner lobe bears a basal protuberance in <italic><tp:taxon-name><tp:taxon-name-part taxon-name-part-type="genus" reg="Monstrilla">M.</tp:taxon-name-part><tp:taxon-name-part taxon-name-part-type="species" reg="pseudograndis">pseudograndis</tp:taxon-name-part></tp:taxon-name></italic> sp. nov., which is absent in <italic><tp:taxon-name><tp:taxon-name-part taxon-name-part-type="genus" reg="Monstrilla">M.</tp:taxon-name-part><tp:taxon-name-part taxon-name-part-type="species" reg="grandis">grandis</tp:taxon-name-part></tp:taxon-name></italic>.</p></tp:treatment-sec><ref-list><ref id="B8"><mixed-citation xmlns:xlink="http://www.w3.org/1999/xlink" xlink:type="simple"><person-group><name name-style="western"><surname>Grygier</surname><given-names>MJ</given-names></name><name name-style="western"><surname>Ohtsuka</surname><given-names>S</given-names></name></person-group> (<year>1995</year>) Sem observation of the nauplius of <italic><tp:taxon-name><tp:taxon-name-part taxon-name-part-type="genus">Monstrilla</tp:taxon-name-part><tp:taxon-name-part taxon-name-part-type="species">hamatapex</tp:taxon-name-part></tp:taxon-name></italic>, new species, from Japan and an example of upgraded descriptive standards for monstrilloid copepods. Journal of Crustacean Biology 15: 703. <ext-link xlink:href="10.2307/1548820" ext-link-type="doi" xlink:type="simple">https://doi.org/10.2307/1548820</ext-link></mixed-citation></ref><ref id="B12"><mixed-citation xmlns:xlink="http://www.w3.org/1999/xlink" xlink:type="simple"><person-group><name name-style="western"><surname>Isaac</surname><given-names>MJ</given-names></name></person-group> (<year>1975</year>) <tp:taxon-name><tp:taxon-name-part taxon-name-part-type="subclass">Copepoda</tp:taxon-name-part></tp:taxon-name>, sub-order: <tp:taxon-name><tp:taxon-name-part taxon-name-part-type="order">Monstrilloida</tp:taxon-name-part></tp:taxon-name>. Fiches d’Identification du Zooplancton 144/145: 1–10.</mixed-citation></ref><ref id="B10"><mixed-citation xmlns:xlink="http://www.w3.org/1999/xlink" xlink:type="simple"><person-group><name name-style="western"><surname>Huys</surname><given-names>R</given-names></name><name name-style="western"><surname>Boxshall</surname><given-names>GA</given-names></name></person-group> (<year>1991</year>) <source>Copepod Evolution.</source><publisher-name>The Ray Society</publisher-name>, <publisher-loc>London</publisher-loc>, <size units="page">468 pp</size>.</mixed-citation></ref><ref id="B23"><mixed-citation xmlns:xlink="http://www.w3.org/1999/xlink" xlink:type="simple"><person-group><name name-style="western"><surname>Suárez-Morales</surname><given-names>E</given-names></name></person-group> (<year>2011</year>) Diversity of the <tp:taxon-name><tp:taxon-name-part taxon-name-part-type="order">Monstrilloida</tp:taxon-name-part></tp:taxon-name> (<tp:taxon-name><tp:taxon-name-part taxon-name-part-type="subphylum">Crustacea</tp:taxon-name-part></tp:taxon-name>: <tp:taxon-name><tp:taxon-name-part taxon-name-part-type="subclass">Copepoda</tp:taxon-name-part></tp:taxon-name>). PLoS ONE 6: e22915. <ext-link xlink:href="10.1371/journal.pone.0022915" ext-link-type="doi" xlink:type="simple">https://doi.org/10.1371/journal.pone.0022915</ext-link></mixed-citation></ref><ref id="B30"><mixed-citation xmlns:xlink="http://www.w3.org/1999/xlink" xlink:type="simple"><person-group><name name-style="western"><surname>Suárez-Morales</surname><given-names>E</given-names></name><name name-style="western"><surname>Islas-Landeros</surname><given-names>ME</given-names></name></person-group> (<year>1993</year>) <article-title>A new species of <italic><tp:taxon-name><tp:taxon-name-part taxon-name-part-type="genus">Monstrilla</tp:taxon-name-part></tp:taxon-name></italic> (<tp:taxon-name><tp:taxon-name-part taxon-name-part-type="subclass">Copepoda</tp:taxon-name-part></tp:taxon-name>: <tp:taxon-name><tp:taxon-name-part taxon-name-part-type="order">Monstrilloida</tp:taxon-name-part></tp:taxon-name>) from a reef lagoon off the Mexican coast of the Caribbean Sea.</article-title><source>Hydrobiologia</source><volume>271</volume>: <fpage>45</fpage>–<lpage>48</lpage>. <ext-link xlink:href="10.1007/BF00005694" ext-link-type="doi" xlink:type="simple">https://doi.org/10.1007/BF00005694</ext-link></mixed-citation></ref><ref id="B7"><mixed-citation xmlns:xlink="http://www.w3.org/1999/xlink" xlink:type="simple"><person-group><name name-style="western"><surname>Giesbrecht</surname><given-names>W</given-names></name></person-group> (<year>1891</year>) Elenco dei copepodi: pescati dalla R. Corvetta “Vettor Pisani”, secondo la loro distribuzione geografica. Atti della Accademia Nazionale dei Lincei, Classe di Scienze Fisiche Matematiche e Naturali Rendiconti (4)7 sem. 2: 63–68, 276–282.</mixed-citation></ref><ref id="B19"><mixed-citation xmlns:xlink="http://www.w3.org/1999/xlink" xlink:type="simple"><person-group><name name-style="western"><surname>Scott</surname><given-names>A</given-names></name></person-group> (<year>1909</year>) The <tp:taxon-name><tp:taxon-name-part taxon-name-part-type="subclass">Copepoda</tp:taxon-name-part></tp:taxon-name> of the Siboga Expedition, Part I. Free swimming, littoral and semi-parasitic <tp:taxon-name><tp:taxon-name-part taxon-name-part-type="subclass">Copepoda</tp:taxon-name-part></tp:taxon-name>. Siboga Expeditie 29a: 1–323. <ext-link xlink:href="10.5962/bhl.title.58653" ext-link-type="doi" xlink:type="simple">https://doi.org/10.5962/bhl.title.58653</ext-link></mixed-citation></ref><ref id="B20"><mixed-citation xmlns:xlink="http://www.w3.org/1999/xlink" xlink:type="simple"><person-group><name name-style="western"><surname>Sewell</surname><given-names>RBS</given-names></name></person-group> (<year>1949</year>) The littoral and semi-parasitic <tp:taxon-name><tp:taxon-name-part taxon-name-part-type="order">Cyclopoida</tp:taxon-name-part></tp:taxon-name>, <tp:taxon-name><tp:taxon-name-part taxon-name-part-type="order">Monstrilloida</tp:taxon-name-part></tp:taxon-name> and <tp:taxon-name><tp:taxon-name-part taxon-name-part-type="order">Notodelphyoida</tp:taxon-name-part></tp:taxon-name>. John Murray Expedition 1933–34 Scientific Reports 9: 17–199.</mixed-citation></ref><ref id="B32"><mixed-citation xmlns:xlink="http://www.w3.org/1999/xlink" xlink:type="simple"><person-group><name name-style="western"><surname>Suárez-Morales</surname><given-names>E</given-names></name><name name-style="western"><surname>Palomares-García</surname><given-names>R</given-names></name></person-group> (<year>1995</year>) <article-title>A new species of <italic><tp:taxon-name><tp:taxon-name-part taxon-name-part-type="genus">Monstrilla</tp:taxon-name-part></tp:taxon-name></italic> (<tp:taxon-name><tp:taxon-name-part taxon-name-part-type="subclass">Copepoda</tp:taxon-name-part></tp:taxon-name>: <tp:taxon-name><tp:taxon-name-part taxon-name-part-type="order">Monstrilloida</tp:taxon-name-part></tp:taxon-name>) from a coastal system of the Baja California Peninsula, Mexico.</article-title><source>Journal of Plankton Research</source><volume>17</volume>: <fpage>745</fpage>–<lpage>752</lpage>. <ext-link xlink:href="10.1093/plankt/17.4.745" ext-link-type="doi" xlink:type="simple">https://doi.org/10.1093/plankt/17.4.745</ext-link></mixed-citation></ref><ref id="B22"><mixed-citation xmlns:xlink="http://www.w3.org/1999/xlink" xlink:type="simple"><person-group><name name-style="western"><surname>Suárez-Morales</surname><given-names>E</given-names></name></person-group> (<year>2000b</year>) <article-title>Taxonomic report on some monstrilloids (<tp:taxon-name><tp:taxon-name-part taxon-name-part-type="subclass">Copepoda</tp:taxon-name-part></tp:taxon-name>, <tp:taxon-name><tp:taxon-name-part taxon-name-part-type="order">Monstrilloida</tp:taxon-name-part></tp:taxon-name>) from Toulon Bay, France.</article-title><source>Bulletin de l’Institut Royal des Sciences Naturelles de Belgique, Biologie</source><volume>70</volume>: <fpage>107</fpage>–<lpage>118</lpage>.</mixed-citation></ref><ref id="B21"><mixed-citation xmlns:xlink="http://www.w3.org/1999/xlink" xlink:type="simple"><person-group><name name-style="western"><surname>Suárez-Morales</surname><given-names>E</given-names></name></person-group> (<year>2000a</year>) <article-title>A new species and new geographic records of <italic><tp:taxon-name><tp:taxon-name-part taxon-name-part-type="genus">Monstrilla</tp:taxon-name-part></tp:taxon-name></italic> (<tp:taxon-name><tp:taxon-name-part taxon-name-part-type="subclass">Copepoda</tp:taxon-name-part></tp:taxon-name>: <tp:taxon-name><tp:taxon-name-part taxon-name-part-type="order">Monstrilloida</tp:taxon-name-part></tp:taxon-name>) from the Philippines.</article-title><source>Journal of Crustacean Biology</source><volume>20</volume>: <fpage>680</fpage>–<lpage>686</lpage>. <ext-link xlink:href="10.1163/20021975-99990092" ext-link-type="doi" xlink:type="simple">https://doi.org/10.1163/20021975-99990092</ext-link></mixed-citation></ref><ref id="B27"><mixed-citation xmlns:xlink="http://www.w3.org/1999/xlink" xlink:type="simple"><person-group><name name-style="western"><surname>Suárez-Morales</surname><given-names>E</given-names></name></person-group> (<year>2024</year>) <article-title>Two new species of <italic><tp:taxon-name><tp:taxon-name-part taxon-name-part-type="genus">Monstrilla</tp:taxon-name-part></tp:taxon-name></italic> (<tp:taxon-name><tp:taxon-name-part taxon-name-part-type="subclass">Copepoda</tp:taxon-name-part></tp:taxon-name>: <tp:taxon-name><tp:taxon-name-part taxon-name-part-type="order">Monstrilloida</tp:taxon-name-part></tp:taxon-name>: <tp:taxon-name><tp:taxon-name-part taxon-name-part-type="family">Monstrillidae</tp:taxon-name-part></tp:taxon-name>) from a protected reef system of the Mexican Caribbean.</article-title><source>European Journal of Taxonomy</source><volume>917</volume>: <fpage>152</fpage>–<lpage>169</lpage>. <ext-link xlink:href="10.5852/ejt.2024.917.2395" ext-link-type="doi" xlink:type="simple">https://doi.org/10.5852/ejt.2024.917.2395</ext-link></mixed-citation></ref><ref id="B2"><mixed-citation xmlns:xlink="http://www.w3.org/1999/xlink" xlink:type="simple"><person-group><name name-style="western"><surname>Chang</surname><given-names>CY</given-names></name></person-group> (<year>2014</year>) <article-title>Two new records of monstrilloid copepods (<tp:taxon-name><tp:taxon-name-part taxon-name-part-type="subphylum">Crustacea</tp:taxon-name-part></tp:taxon-name>) from Korea.</article-title><source>Animal Systematics, Evolution and Diversity</source><volume>30</volume>: <fpage>206</fpage>–<lpage>214</lpage>. <ext-link xlink:href="10.5635/ASED.2014.30.3.206" ext-link-type="doi" xlink:type="simple">https://doi.org/10.5635/ASED.2014.30.3.206</ext-link></mixed-citation></ref><ref id="B15"><mixed-citation xmlns:xlink="http://www.w3.org/1999/xlink" xlink:type="simple"><person-group><name name-style="western"><surname>Lee</surname><given-names>J</given-names></name><name name-style="western"><surname>Chang</surname><given-names>CY</given-names></name></person-group> (<year>2016</year>) <article-title>A new species of <italic><tp:taxon-name><tp:taxon-name-part taxon-name-part-type="genus">Monstrilla</tp:taxon-name-part></tp:taxon-name></italic> Dana, 1849 (<tp:taxon-name><tp:taxon-name-part taxon-name-part-type="subclass">Copepoda</tp:taxon-name-part></tp:taxon-name>: <tp:taxon-name><tp:taxon-name-part taxon-name-part-type="order">Monstrilloida</tp:taxon-name-part></tp:taxon-name>: <tp:taxon-name><tp:taxon-name-part taxon-name-part-type="family">Monstrillidae</tp:taxon-name-part></tp:taxon-name>) from Korea, including a key to species from the north-west Pacific.</article-title><source>Zootaxa</source><volume>4174</volume>: <fpage>396</fpage>–<lpage>409</lpage>. <ext-link xlink:href="10.11646/zootaxa.4174.1.24" ext-link-type="doi" xlink:type="simple">https://doi.org/10.11646/zootaxa.4174.1.24</ext-link></mixed-citation></ref><ref id="B35"><mixed-citation xmlns:xlink="http://www.w3.org/1999/xlink" xlink:type="simple"><person-group><name name-style="western"><surname>Suárez-Morales</surname><given-names>E</given-names></name><name name-style="western"><surname>Carrillo</surname><given-names>A</given-names></name><name name-style="western"><surname>Morales-Ramírez</surname><given-names>A</given-names></name></person-group> (<year>2013</year>) <article-title>Report on some monstrilloids (<tp:taxon-name><tp:taxon-name-part taxon-name-part-type="subphylum">Crustacea</tp:taxon-name-part></tp:taxon-name>: <tp:taxon-name><tp:taxon-name-part taxon-name-part-type="subclass">Copepoda</tp:taxon-name-part></tp:taxon-name>) from a reef area off the Caribbean coast of Costa Rica, Central America with description of two new species.</article-title><source>Journal of Natural History</source><volume>47</volume>: <fpage>619</fpage>–<lpage>638</lpage>. <ext-link xlink:href="10.1080/00222933.2012.742933" ext-link-type="doi" xlink:type="simple">https://doi.org/10.1080/00222933.2012.742933</ext-link></mixed-citation></ref><ref id="B37"><mixed-citation xmlns:xlink="http://www.w3.org/1999/xlink" xlink:type="simple"><person-group><name name-style="western"><surname>Suárez-Morales</surname><given-names>E</given-names></name><name name-style="western"><surname>Goruppi</surname><given-names>A</given-names></name><name name-style="western"><surname>De Olazabal</surname><given-names>A</given-names></name><name name-style="western"><surname>Tirelli</surname><given-names>V</given-names></name></person-group> (<year>2017</year>) <article-title>Monstrilloids (<tp:taxon-name><tp:taxon-name-part taxon-name-part-type="subphylum">Crustacea</tp:taxon-name-part></tp:taxon-name>: <tp:taxon-name><tp:taxon-name-part taxon-name-part-type="subclass">Copepoda</tp:taxon-name-part></tp:taxon-name>) from the Mediterranean Sea (northern Adriatic Sea), with a description of six new species.</article-title><source>Journal of Natural History</source><volume>51</volume>: <fpage>1795</fpage>–<lpage>1834</lpage>. <ext-link xlink:href="10.1080/00222933.2017.1359698" ext-link-type="doi" xlink:type="simple">https://doi.org/10.1080/00222933.2017.1359698</ext-link></mixed-citation></ref><ref id="B28"><mixed-citation xmlns:xlink="http://www.w3.org/1999/xlink" xlink:type="simple"><person-group><name name-style="western"><surname>Suárez-Morales</surname><given-names>E</given-names></name><name name-style="western"><surname>Castellanos-Osorio</surname><given-names>IA</given-names></name></person-group> (<year>2019</year>) <article-title>A new species of <italic><tp:taxon-name><tp:taxon-name-part taxon-name-part-type="genus">Monstrilla</tp:taxon-name-part></tp:taxon-name></italic> (<tp:taxon-name><tp:taxon-name-part taxon-name-part-type="subclass">Copepoda</tp:taxon-name-part></tp:taxon-name>, <tp:taxon-name><tp:taxon-name-part taxon-name-part-type="order">Monstrilloida</tp:taxon-name-part></tp:taxon-name>) from the plankton of a large coastal system of the northwestern Caribbean with a key to species.</article-title><source>ZooKeys</source><volume>876</volume>: <fpage>111</fpage>–<lpage>123</lpage>. <ext-link xlink:href="10.3897/zookeys.876.38400" ext-link-type="doi" xlink:type="simple">https://doi.org/10.3897/zookeys.876.38400</ext-link></mixed-citation></ref><ref id="B29"><mixed-citation xmlns:xlink="http://www.w3.org/1999/xlink" xlink:type="simple"><person-group><name name-style="western"><surname>Suárez-Morales</surname><given-names>E</given-names></name><name name-style="western"><surname>Gasca</surname><given-names>R</given-names></name></person-group> (<year>2003</year>) <article-title>On the invalidity of <italic><tp:taxon-name><tp:taxon-name-part taxon-name-part-type="genus">Strilloma</tp:taxon-name-part></tp:taxon-name></italic> Isaac (<tp:taxon-name><tp:taxon-name-part taxon-name-part-type="subclass">Copepoda</tp:taxon-name-part></tp:taxon-name>: <tp:taxon-name><tp:taxon-name-part taxon-name-part-type="order">Monstrilloida</tp:taxon-name-part></tp:taxon-name>): observations from the type species.</article-title><source>Zoological Studies</source><volume>43</volume>: <fpage>292</fpage>–<lpage>299</lpage>.</mixed-citation></ref><ref id="B38"><mixed-citation xmlns:xlink="http://www.w3.org/1999/xlink" xlink:type="simple"><person-group><name name-style="western"><surname>Suárez-Morales</surname><given-names>E</given-names></name><name name-style="western"><surname>Vásquez-Yeomans</surname><given-names>L</given-names></name><name name-style="western"><surname>Santoya</surname><given-names>L</given-names></name></person-group> (<year>2020</year>) A new species of the <italic><tp:taxon-name><tp:taxon-name-part taxon-name-part-type="genus">Cymbasoma</tp:taxon-name-part><tp:taxon-name-part taxon-name-part-type="species">longispinosum</tp:taxon-name-part></tp:taxon-name></italic> species-group (<tp:taxon-name><tp:taxon-name-part taxon-name-part-type="subclass">Copepoda</tp:taxon-name-part></tp:taxon-name>: <tp:taxon-name><tp:taxon-name-part taxon-name-part-type="order">Monstrilloida</tp:taxon-name-part></tp:taxon-name>) from Belize, western Caribbean. Revista Mexicana de Biodiversidad 91: 913176. <ext-link xlink:href="10.22201/ib.20078706e.2020.91.3176" ext-link-type="doi" xlink:type="simple">https://doi.org/10.22201/ib.20078706e.2020.91.3176</ext-link></mixed-citation></ref><ref id="B26"><mixed-citation xmlns:xlink="http://www.w3.org/1999/xlink" xlink:type="simple"><person-group><name name-style="western"><surname>Suárez-Morales</surname><given-names>E</given-names></name></person-group> (<year>2021</year>) <article-title>A new species of <italic><tp:taxon-name><tp:taxon-name-part taxon-name-part-type="genus">Monstrilla</tp:taxon-name-part></tp:taxon-name></italic> (<tp:taxon-name><tp:taxon-name-part taxon-name-part-type="subphylum">Crustacea</tp:taxon-name-part></tp:taxon-name>: <tp:taxon-name><tp:taxon-name-part taxon-name-part-type="subclass">Copepoda</tp:taxon-name-part></tp:taxon-name>: <tp:taxon-name><tp:taxon-name-part taxon-name-part-type="order">Monstrilloida</tp:taxon-name-part></tp:taxon-name>: <tp:taxon-name><tp:taxon-name-part taxon-name-part-type="family">Monstrillidae</tp:taxon-name-part></tp:taxon-name>) collected by the R/V albatross (1908) from the Sulu Sea, philippines.</article-title><source>Journal of Natural History</source><volume>55</volume>: <fpage>3041</fpage>–<lpage>3052</lpage>. <ext-link xlink:href="10.1080/00222933.2022.2032444" ext-link-type="doi" xlink:type="simple">https://doi.org/10.1080/00222933.2022.2032444</ext-link></mixed-citation></ref><ref id="B24"><mixed-citation xmlns:xlink="http://www.w3.org/1999/xlink" xlink:type="simple"><person-group><name name-style="western"><surname>Suárez-Morales</surname><given-names>E</given-names></name></person-group> (<year>2018</year>) <article-title>Monstrilloid copepods: the best of three worlds.</article-title><source>Bulletin, Southern California Academy of Sciences</source><volume>117</volume>: <fpage>92</fpage>–<lpage>103</lpage>. <ext-link xlink:href="10.3160/3646.1" ext-link-type="doi" xlink:type="simple">https://doi.org/10.3160/3646.1</ext-link></mixed-citation></ref><ref id="B14"><mixed-citation xmlns:xlink="http://www.w3.org/1999/xlink" xlink:type="simple"><person-group><name name-style="western"><surname>Jeon</surname><given-names>D</given-names></name><name name-style="western"><surname>Song</surname><given-names>C</given-names></name><name name-style="western"><surname>Jeong</surname><given-names>HG</given-names></name><name name-style="western"><surname>Ohtsuka</surname><given-names>S</given-names></name><name name-style="western"><surname>Lee</surname><given-names>W</given-names></name><name name-style="western"><surname>Soh</surname><given-names>HY</given-names></name><name name-style="western"><surname>Eyun</surname><given-names>S</given-names></name></person-group> (<year>2024</year>) <article-title>An integrated phylogenomic approach for potential host-associated evolution of monstrilloid copepods.</article-title> In: <person-group><name name-style="western"><surname>Todd</surname><given-names>PA</given-names></name><name name-style="western"><surname>Russell</surname><given-names>BD</given-names></name></person-group> (<role>Eds</role>) <issue-title>Oceanography and Marine Biology, an Annual Review, Volume 62.</issue-title><source>Taylor &amp; Francis</source>, <fpage>350</fpage>–<lpage>375</lpage>. <ext-link xlink:href="10.1201/9781003477518-9" ext-link-type="doi" xlink:type="simple">https://doi.org/10.1201/9781003477518-9</ext-link></mixed-citation></ref></ref-list></tp:taxon-treatment>
